# Supplementary material for: Tree Species Composition and Forest Community Types along Environmental Gradients in Htamanthi Wildlife Sanctuary, Myanmar: Implications for Action Prioritization in Conservation
Source: Plants (Basel). 2022 Aug 22;11(16):2180. doi: 10.3390/plants11162180 (PMC9414654; doi:10.3390/plants11162180)
Supplement: Supplementary file 1 [file plants-11-02180-s001.zip]

Archive with 1 entries (1 files):
- plants-1759488-supplementary.pdf
